# Supplementary material for: Postmortem Immunohistochemical Findings in Early Acute Myocardial Infarction: A Systematic Review
Source: Int J Mol Sci. 2024 Jul 11;25(14):7625. doi: 10.3390/ijms25147625 (PMC11277133; doi:10.3390/ijms25147625)
Supplement: Supplementary file 1 [file ijms-25-07625-s001.zip]

Archive with 1 entries (1 files):
- ijms-3043833-supplementary.pdf
